# Supplementary material for: The Social Acceptance of Smart Health Services in Japan
Source: Int J Environ Res Public Health. 2022 Jan 24;19(3):1298. doi: 10.3390/ijerph19031298 (PMC8834830; doi:10.3390/ijerph19031298)
Supplement: Supplementary file 1 [file ijerph-19-01298-s001.zip]

Archive with 1 entries (1 files):
- ijerph-1541745-supplementary.pdf
